# Supplementary material for: The impact of cooling and Moringa supplementation on oxidative stress in serum and milk, including milk cytokines, in heat stressed lactating sows and their litters
Source: Transl Anim Sci. 2024 Nov 13;9:txae156. doi: 10.1093/tas/txae156 (PMC11751637; doi:10.1093/tas/txae156)
Supplement: txae156_suppl_Supplementary_Tables [file txae156_suppl_supplementary_tables.xlsx]

## Sheet: Sheet 1
Sow serum measures of dROMs, BAP, OSi, with sow parity, treatment, trial replicate, diet and stage of lactation
Sow ID	Parity	Rep	My Trt code	Treatment*Diet	Treatment	Diet	Stage	Sample	dROMS	BAP	OSI
39	1	1	Cooled	C_CS	C	CS	G	Serum	205	3317	6.18
53	0	1	Cooled	C_CS	C	CS	G	Serum	272	3140	8.66
61	0	1	Cooled	C_CS	C	CS	G	Serum	272	2614	10.41
108	0	2	Cooled	C_CS	C	CS	G	Serum	709	2959	23.96
114	1	2	Cooled	C_CS	C	CS	G	Serum	555	2665	20.83
109	0	2	Cooled	C_CS	C	CS	G	Serum	511	2637	19.38
121	1	2	Cooled	C_CS	C	CS	G	Serum	379	2400	15.79
38	1	1	Cooled + Moringa	C_M	C	M	G	Serum	434	2255	19.25
45	0	1	Cooled + Moringa	C_M	C	M	G	Serum	313	3066	10.21
47	1	1	Cooled + Moringa	C_M	C	M	G	Serum	874	4120	21.21
62	1	1	Cooled + Moringa	C_M	C	M	G	Serum	368	2785	13.21
46	0	1	Cooled + Moringa	C_M	C	M	G	Serum	537	2942	18.25
105	0	2	Cooled + Moringa	C_M	C	M	G	Serum	760	2555	29.75
115	1	2	Cooled + Moringa	C_M	C	M	G	Serum	394	1860	21.18
118	1	2	Cooled + Moringa	C_M	C	M	G	Serum	579	2516	23.01
117	1	2	Cooled + Moringa	C_M	C	M	G	Serum	544	2210	24.62
48	1	1	HS control	HS_CS	HS	CS	G	Serum	335	4143	8.09
52	0	1	HS control	HS_CS	HS	CS	G	Serum	805	4150	19.4
59	1	1	HS control	HS_CS	HS	CS	G	Serum	248	2567	9.66
60	1	1	HS control	HS_CS	HS	CS	G	Serum	373	2414	15.45
55	0	1	HS control	HS_CS	HS	CS	G	Serum	683	2014	33.91
110	1	2	HS control	HS_CS	HS	CS	G	Serum	518	2988	17.34
112	1	2	HS control	HS_CS	HS	CS	G	Serum	405	2285	17.72
103	0	2	HS control	HS_CS	HS	CS	G	Serum	581	2068	28.09
101	1	2	HS control	HS_CS	HS	CS	G	Serum	419	2168	19.33
40	0	1	Moringa	HS_M	HS	M	G	Serum	323	3540	9.12
42	0	1	Moringa	HS_M	HS	M	G	Serum	572	4690	12.2
54	1	1	Moringa	HS_M	HS	M	G	Serum	624	2238	27.88
56	0	1	Moringa	HS_M	HS	M	G	Serum	462	2316	19.95
58	1	1	Moringa	HS_M	HS	M	G	Serum	412	2213	18.62
116	1	2	Moringa	HS_M	HS	M	G	Serum	289	2606	11.09
123	1	2	Moringa	HS_M	HS	M	G	Serum	336	3119	10.77
124	1	2	Moringa	HS_M	HS	M	G	Serum	207	1946	10.64
39	1	1	Cooled	C_CS	C	CS	L14	Serum	327	4165	7.85
53	1	1	Cooled	C_CS	C	CS	L14	Serum	469	2527	18.56
61	1	1	Cooled	C_CS	C	CS	L14	Serum	265	2922	9.07
37	1	1	Cooled	C_CS	C	CS	L14	Serum	284	3404	8.34
50	1	1	Cooled	C_CS	C	CS	L14	Serum	255	2581	9.88
114	0	2	Cooled	C_CS	C	CS	L14	Serum	536	2599	20.62
109	1	2	Cooled	C_CS	C	CS	L14	Serum	232	2037	11.39
121	0	2	Cooled	C_CS	C	CS	L14	Serum	417	3939	10.59
38	1	1	Cooled + Moringa	C_M	C	M	L14	Serum	445	2713	16.4
47	0	1	Cooled + Moringa	C_M	C	M	L14	Serum	534	2369	22.54
62	1	1	Cooled + Moringa	C_M	C	M	L14	Serum	395	3493	11.31
105	0	2	Cooled + Moringa	C_M	C	M	L14	Serum	429	2432	17.64
115	0	2	Cooled + Moringa	C_M	C	M	L14	Serum	733	2406	30.47
48	0	1	HS control	HS_CS	HS	CS	L14	Serum	435	2963	14.68
52	1	1	HS control	HS_CS	HS	CS	L14	Serum	436	3131	13.93
59	0	1	HS control	HS_CS	HS	CS	L14	Serum	530	2772	19.12
112	0	2	HS control	HS_CS	HS	CS	L14	Serum	650	2298	28.29
103	0	2	HS control	HS_CS	HS	CS	L14	Serum	401	2156	18.6
104	1	2	HS control	HS_CS	HS	CS	L14	Serum	440	2064	21.32
111	0	2	HS control	HS_CS	HS	CS	L14	Serum	676	1856	36.42
40	0	1	Moringa	HS_M	HS	M	L14	Serum	909	3571	25.46
54	1	1	Moringa	HS_M	HS	M	L14	Serum	1052	3544	29.68
56	0	1	Moringa	HS_M	HS	M	L14	Serum	569	2410	23.61
58	1	1	Moringa	HS_M	HS	M	L14	Serum	694	2929	23.69
57	1	1	Moringa	HS_M	HS	M	L14	Serum	697	4555	15.3
102	0	2	Moringa	HS_M	HS	M	L14	Serum	338	2409	14.03
120	0	2	Moringa	HS_M	HS	M	L14	Serum	686	2578	26.61
123	1	2	Moringa	HS_M	HS	M	L14	Serum	817	2426	33.68
124	1	2	Moringa	HS_M	HS	M	L14	Serum	274	2344	11.69
39	1	1	Cooled	C_CS	C	CS	Weaning	Serum	667	3430	19.45
53	1	1	Cooled	C_CS	C	CS	Weaning	Serum	733	3408	21.51
61	1	1	Cooled	C_CS	C	CS	Weaning	Serum	561	3320	16.9
37	0	1	Cooled	C_CS	C	CS	Weaning	Serum	989	4664	21.2
50	0	1	Cooled	C_CS	C	CS	Weaning	Serum	385	3121	12.34
51	0	1	Cooled	C_CS	C	CS	Weaning	Serum	416	3384	12.29
108	0	2	Cooled	C_CS	C	CS	Weaning	Serum	227	2528	8.98
114	0	2	Cooled	C_CS	C	CS	Weaning	Serum	300	2093	14.33
38	1	1	Cooled + Moringa	C_M	C	M	Weaning	Serum	876	3932	22.28
45	0	1	Cooled + Moringa	C_M	C	M	Weaning	Serum	1231	3427	35.92
47	0	1	Cooled + Moringa	C_M	C	M	Weaning	Serum	1031	4241	24.31
62	1	1	Cooled + Moringa	C_M	C	M	Weaning	Serum	699	3704	18.87
105	0	2	Cooled + Moringa	C_M	C	M	Weaning	Serum	151	2093	7.21
115	0	2	Cooled + Moringa	C_M	C	M	Weaning	Serum	481	2330	20.64
118	0	2	Cooled + Moringa	C_M	C	M	Weaning	Serum	215	2626	8.19
117	1	2	Cooled + Moringa	C_M	C	M	Weaning	Serum	299	1872	15.97
48	0	1	HS control	HS_CS	HS	CS	Weaning	Serum	537	2995	17.93
52	1	1	HS control	HS_CS	HS	CS	Weaning	Serum	523	2876	18.18
59	0	1	HS control	HS_CS	HS	CS	Weaning	Serum	705	3020	23.34
60	0	1	HS control	HS_CS	HS	CS	Weaning	Serum	492	2599	18.93
41	1	1	HS control	HS_CS	HS	CS	Weaning	Serum	961	3720	25.83
55	1	1	HS control	HS_CS	HS	CS	Weaning	Serum	660	2420	27.27
110	1	2	HS control	HS_CS	HS	CS	Weaning	Serum	302	2130	14.18
112	0	2	HS control	HS_CS	HS	CS	Weaning	Serum	165	2723	6.06
104	1	2	HS control	HS_CS	HS	CS	Weaning	Serum	400	1957	20.44
111	0	2	HS control	HS_CS	HS	CS	Weaning	Serum	267	1463	18.25
40	0	1	Moringa	HS_M	HS	M	Weaning	Serum	592	3363	17.6
42	0	1	Moringa	HS_M	HS	M	Weaning	Serum	823	3703	22.23
54	1	1	Moringa	HS_M	HS	M	Weaning	Serum	1088	3813	28.53
56	0	1	Moringa	HS_M	HS	M	Weaning	Serum	778	3085	25.22
58	1	1	Moringa	HS_M	HS	M	Weaning	Serum	673	3169	21.24
57	1	1	Moringa	HS_M	HS	M	Weaning	Serum	855	4297	19.9
102	0	2	Moringa	HS_M	HS	M	Weaning	Serum	308	2030	15.17
116	1	2	Moringa	HS_M	HS	M	Weaning	Serum	414	2085	19.86
120	0	2	Moringa	HS_M	HS	M	Weaning	Serum	715	3923	18.23
123	1	2	Moringa	HS_M	HS	M	Weaning	Serum	454	3411	13.31
124	1	2	Moringa	HS_M	HS	M	Weaning	Serum	158	2919	5.41

## Sheet: Sheet2
Sow milk measures of dROMs, BAP, OSi, with sow parity, treatment, trial replicate, diet and stage of lactation
Sow ID	Parity	Rep	My Trt code	Treatment*Diet	Treatment	Diet	Stage	Sample	dROMS	BAP	OSI
37	1	1	Cooled	C_CS	C	CS	Col	Milk	100	5110	1.96
39	0	1	Cooled	C_CS	C	CS	Col	Milk	127	8610	1.48
50	1	1	Cooled	C_CS	C	CS	Col	Milk	140	9345	1.5
51	0	1	Cooled	C_CS	C	CS	Col	Milk	162	8553	1.89
53	0	1	Cooled	C_CS	C	CS	Col	Milk	143	9164	1.56
61	0	1	Cooled	C_CS	C	CS	Col	Milk	145	5012	2.89
108	0	2	Cooled	C_CS	C	CS	Col	Milk	202	4886	4.13
109	1	2	Cooled	C_CS	C	CS	Col	Milk	127	7266	1.75
114	0	2	Cooled	C_CS	C	CS	Col	Milk	29	8463	0.34
119	1	2	Cooled	C_CS	C	CS	Col	Milk	70	2486	2.82
121	0	2	Cooled	C_CS	C	CS	Col	Milk	83	6181	1.34
38	1	1	Cooled + Moringa	C_M	C	M	Col	Milk	112	4746	2.36
45	0	1	Cooled + Moringa	C_M	C	M	Col	Milk	164	1583	10.36
47	1	1	Cooled + Moringa	C_M	C	M	Col	Milk	157	8857	1.77
49	0	1	Cooled + Moringa	C_M	C	M	Col	Milk	113	8808	1.28
62	1	2	Cooled + Moringa	C_M	C	M	Col	Milk	146	7972	1.83
105	0	2	Cooled + Moringa	C_M	C	M	Col	Milk	146	7972	1.83
106	0	2	Cooled + Moringa	C_M	C	M	Col	Milk	54	1656	3.26
115	0	2	Cooled + Moringa	C_M	C	M	Col	Milk	65	3756	1.73
117	1	2	Cooled + Moringa	C_M	C	M	Col	Milk	83	9101	0.91
118	0	2	Cooled + Moringa	C_M	C	M	Col	Milk	105	8276	1.27
41	0	1	HS control	HS_CS	HS	CS	Col	Milk	218	9152	2.38
48	1	1	HS control	HS_CS	HS	CS	Col	Milk	144	9740	1.48
52	0	1	HS control	HS_CS	HS	CS	Col	Milk	125	7934	1.58
55	0	1	HS control	HS_CS	HS	CS	Col	Milk	126	8805	1.43
60	1	1	HS control	HS_CS	HS	CS	Col	Milk	139	9858	1.41
101	1	2	HS control	HS_CS	HS	CS	Col	Milk	127	9051	1.4
103	0	2	HS control	HS_CS	HS	CS	Col	Milk	39	3292	1.18
104	1	2	HS control	HS_CS	HS	CS	Col	Milk	69	3732	1.85
110	1	2	HS control	HS_CS	HS	CS	Col	Milk	14	8017	0.17
111	0	2	HS control	HS_CS	HS	CS	Col	Milk	66	7511	0.88
112	0	2	HS control	HS_CS	HS	CS	Col	Milk	200	8201	2.44
40	0	1	Moringa	HS_M	HS	M	Col	Milk	171	9387	1.82
42	0	1	Moringa	HS_M	HS	M	Col	Milk	148	9293	1.59
54	1	1	Moringa	HS_M	HS	M	Col	Milk	24	1409	1.7
56	0	1	Moringa	HS_M	HS	M	Col	Milk	123	9611	1.28
57	1	1	Moringa	HS_M	HS	M	Col	Milk	167	8672	1.93
58	1	1	Moringa	HS_M	HS	M	Col	Milk	82	9163	0.89
102	0	2	Moringa	HS_M	HS	M	Col	Milk	47	6062	0.78
116	1	2	Moringa	HS_M	HS	M	Col	Milk	143	4384	3.26
120	0	2	Moringa	HS_M	HS	M	Col	Milk	19	7998	0.24
123	1	2	Moringa	HS_M	HS	M	Col	Milk	27	6747	0.4
124	1	2	Moringa	HS_M	HS	M	Col	Milk	10	7356	0.14
37	1	1	Cooled	C_CS	C	CS	Mature	Milk	49	9560	0.51
39	0	1	Cooled	C_CS	C	CS	Mature	Milk	43	9062	0.47
50	1	1	Cooled	C_CS	C	CS	Mature	Milk	63	9521	0.66
51	0	1	Cooled	C_CS	C	CS	Mature	Milk	69	9789	0.7
53	0	1	Cooled	C_CS	C	CS	Mature	Milk	74	9987	0.74
61	0	1	Cooled	C_CS	C	CS	Mature	Milk	64	8760	0.73
108	0	2	Cooled	C_CS	C	CS	Mature	Milk	165	8891	1.86
109	1	2	Cooled	C_CS	C	CS	Mature	Milk	42	7924	0.53
114	0	2	Cooled	C_CS	C	CS	Mature	Milk	99	9433	1.05
119	1	2	Cooled	C_CS	C	CS	Mature	Milk	56	6487	0.86
121	0	2	Cooled	C_CS	C	CS	Mature	Milk	75	7202	1.04
38	1	1	Cooled + Moringa	C_M	C	M	Mature	Milk	95	9776	0.97
45	0	1	Cooled + Moringa	C_M	C	M	Mature	Milk	75	9867	0.76
46	0	1	Cooled + Moringa	C_M	C	M	Mature	Milk	63	9749	0.65
47	1	1	Cooled + Moringa	C_M	C	M	Mature	Milk	82	9802	0.84
62	1	2	Cooled + Moringa	C_M	C	M	Mature	Milk	58	9242	0.63
105	0	2	Cooled + Moringa	C_M	C	M	Mature	Milk	119	9953	1.2
106	0	2	Cooled + Moringa	C_M	C	M	Mature	Milk	102	9984	1.02
115	0	2	Cooled + Moringa	C_M	C	M	Mature	Milk	125	9342	1.34
118	0	2	Cooled + Moringa	C_M	C	M	Mature	Milk	72	8978	0.8
41	0	1	HS control	HS_CS	HS	CS	Mature	Milk	136	9813	1.39
48	1	1	HS control	HS_CS	HS	CS	Mature	Milk	78	9871	0.79
59	1	1	HS control	HS_CS	HS	CS	Mature	Milk	72	9786	0.74
60	1	1	HS control	HS_CS	HS	CS	Mature	Milk	37	9836	0.38
101	1	2	HS control	HS_CS	HS	CS	Mature	Milk	63	9041	0.7
103	0	2	HS control	HS_CS	HS	CS	Mature	Milk	53	9506	0.56
104	1	2	HS control	HS_CS	HS	CS	Mature	Milk	149	10141	1.47
110	1	2	HS control	HS_CS	HS	CS	Mature	Milk	59	10034	0.59
111	0	2	HS control	HS_CS	HS	CS	Mature	Milk	7	1192	0.59
112	0	2	HS control	HS_CS	HS	CS	Mature	Milk	75	9525	0.79
40	0	1	Moringa	HS_M	HS	M	Mature	Milk	66	9854	0.67
42	0	1	Moringa	HS_M	HS	M	Mature	Milk	96	9710	0.99
54	1	1	Moringa	HS_M	HS	M	Mature	Milk	62	9525	0.65
56	0	1	Moringa	HS_M	HS	M	Mature	Milk	123	9814	1.25
57	1	1	Moringa	HS_M	HS	M	Mature	Milk	101	9840	1.03
58	1	1	Moringa	HS_M	HS	M	Mature	Milk	53	9731	0.54
102	0	2	Moringa	HS_M	HS	M	Mature	Milk	36	7869	0.46
116	1	2	Moringa	HS_M	HS	M	Mature	Milk	84	10059	0.84
120	0	2	Moringa	HS_M	HS	M	Mature	Milk	86	10191	0.84
123	1	2	Moringa	HS_M	HS	M	Mature	Milk	71	10375	0.68

## Sheet: Sheet3
Piglet serum measures of dROMs, BAP, OSi, with sex, day postnatal, trial replicate, treatmnet, diet and sow parity
Trt Code	Trt*Diet	Trt	Diet	Sow No	Parity	Sex	Day	Rep	d ROMs	BAP	OSI
Cooled	C	C	CS	37	1	Female	D1	1	124	1573	7.88
Cooled	C	C	CS	39	1	Female	D1	1	55	1471	3.74
Cooled	C	C	CS	50	1	Female	D1	1	91	1234	7.37
Cooled	C	C	CS	51	0	Female	D1	1	58	1376	4.22
Cooled	C	C	CS	53	0	Female	D1	1	69	1826	3.78
Cooled	C	C	CS	61	0	Female	D1	1	90	1280	7.03
Cooled	C	C	CS	108	0	Female	D1	2	102	2215	4.6
Cooled	C	C	CS	109	0	Female	D1	2	44	2495	1.76
Cooled	C	C	CS	113	1	Female	D1	2	24	1879	1.28
Cooled	C	C	CS	114	1	Female	D1	2	94	2152	4.37
Cooled	C	C	CS	119	0	Female	D1	2	106	2443	4.34
Cooled	C	C	CS	121	1	Female	D1	2	45	1766	2.55
Cooled	C	C	CS	37	1	Male	D1	1	122	1586	7.69
Cooled	C	C	CS	39	1	Male	D1	1	77	1602	4.81
Cooled	C	C	CS	50	1	Male	D1	1	77	1909	4.03
Cooled	C	C	CS	51	0	Male	D1	1	68	545	12.48
Cooled	C	C	CS	53	0	Male	D1	1	96	1878	5.11
Cooled	C	C	CS	61	0	Male	D1	1	72	540	13.33
Cooled	C	C	CS	108	0	Male	D1	2	20	2271	0.88
Cooled	C	C	CS	109	0	Male	D1	2	29	2456	1.18
Cooled	C	C	CS	113	1	Male	D1	2	63	1706	3.69
Cooled	C	C	CS	114	1	Male	D1	2	91	1731	5.26
Cooled	C	C	CS	119	0	Male	D1	2	26	1793	1.45
Cooled	C	C	CS	121	1	Male	D1	2	48	2768	1.73
Cooled	C*	C	CS	107	0	Female	D1	2	136	2653	5.13
Cooled	C*	C	CS	107	0	Male	D1	2	83	2416	3.44
Cooled+Moringa	CM	C	M	39	1	Female	D1	1	61	2543	2.4
Cooled+Moringa	CM	C	M	45	0	Female	D1	1	151	1456	10.37
Cooled+Moringa	CM	C	M	46	0	Female	D1	1	74	1257	5.89
Cooled+Moringa	CM	C	M	47	1	Female	D1	1	80	1538	5.2
Cooled+Moringa	CM	C	M	62	1	Female	D1	1	112	1195	9.37
Cooled+Moringa	CM	C	M	105	0	Female	D1	2	85	1930	4.4
Cooled+Moringa	CM	C	M	106	0	Female	D1	2	56	2185	2.56
Cooled+Moringa	CM	C	M	115	1	Female	D1	2	100	1888	5.3
Cooled+Moringa	CM	C	M	117	1	Female	D1	2	54	2379	2.27
Cooled+Moringa	CM	C	M	118	1	Female	D1	2	90	1966	4.58
Cooled+Moringa	CM	C	M	39	1	Male	D1	1	96	395	24.3
Cooled+Moringa	CM	C	M	45	0	Male	D1	1	89	2100	4.24
Cooled+Moringa	CM	C	M	46	0	Male	D1	1	79	922	8.57
Cooled+Moringa	CM	C	M	47	1	Male	D1	1	32	1498	2.14
Cooled+Moringa	CM	C	M	62	1	Male	D1	1	118	1551	7.61
Cooled+Moringa	CM	C	M	105	0	Male	D1	2	86	753	11.42
Cooled+Moringa	CM	C	M	106	0	Male	D1	2	69	2059	3.35
Cooled+Moringa	CM	C	M	115	1	Male	D1	2	67	2301	2.91
Cooled+Moringa	CM	C	M	117	1	Male	D1	2	48	1673	2.87
Cooled+Moringa	CM	C	M	118	1	Male	D1	2	91	1627	5.59
HS Control	H	H	CS	41	0	Female	D1	1	106	1379	7.69
HS Control	H	H	CS	48	1	Female	D1	1	93	1187	7.83
HS Control	H	H	CS	52	0	Female	D1	1	72	2035	3.54
HS Control	H	H	CS	55	0	Female	D1	1	96	1763	5.45
HS Control	H	H	CS	59	1	Female	D1	1	118	2768	4.26
HS Control	H	H	CS	60	1	Female	D1	1	197	1786	11.03
HS Control	H	H	CS	101	1	Female	D1	2	40	2285	1.75
HS Control	H	H	CS	103	0	Female	D1	2	74	2426	3.05
HS Control	H	H	CS	104	0	Female	D1	2	54	1812	2.98
HS Control	H	H	CS	110	1	Female	D1	2	48	2210	2.17
HS Control	H	H	CS	111	0	Female	D1	2	83	2288	3.63
HS Control	H	H	CS	112	1	Female	D1	2	54	1780	3.03
HS Control	H	H	CS	41	0	Male	D1	1	91	1271	7.16
HS Control	H	H	CS	48	1	Male	D1	1	87	1483	5.87
HS Control	H	H	CS	52	0	Male	D1	1	26	1991	1.31
HS Control	H	H	CS	55	0	Male	D1	1	77	1551	4.96
HS Control	H	H	CS	59	1	Male	D1	1	91	2024	4.5
HS Control	H	H	CS	60	1	Male	D1	1	427	1663	25.68
HS Control	H	H	CS	101	1	Male	D1	2	43	2001	2.15
HS Control	H	H	CS	103	0	Male	D1	2	81	664	12.2
HS Control	H	H	CS	104	0	Male	D1	2	60	1602	3.75
HS Control	H	H	CS	110	1	Male	D1	2	79	2300	3.43
HS Control	H	H	CS	111	0	Male	D1	2	94	1385	6.79
HS Control	H	H	CS	112	1	Male	D1	2	11	2326	0.47
Moringa	HM	H	M	40	0	Female	D1	1	80	1832	4.37
Moringa	HM	H	M	42	0	Female	D1	1	106	1404	7.55
Moringa	HM	H	M	54	1	Female	D1	1	92	1689	5.45
Moringa	HM	H	M	56	0	Female	D1	1	88	1182	7.45
Moringa	HM	H	M	57	1	Female	D1	1	90	1820	4.95
Moringa	HM	H	M	58	1	Female	D1	1	112	1815	6.17
Moringa	HM	H	M	102	0	Female	D1	2	71	1882	3.77
Moringa	HM	H	M	116	1	Female	D1	2	68	1816	3.74
Moringa	HM	H	M	120	0	Female	D1	2	52	2568	2.02
Moringa	HM	H	M	123	1	Female	D1	2	102	2501	4.08
Moringa	HM	H	M	124	1	Female	D1	2	54	1766	3.06
Moringa	HM	H	M	40	0	Male	D1	1	85	1187	7.16
Moringa	HM	H	M	42	0	Male	D1	1	99	1731	5.72
Moringa	HM	H	M	54	1	Male	D1	1	29	1721	1.69
Moringa	HM	H	M	56	0	Male	D1	1	118	827	14.27
Moringa	HM	H	M	57	1	Male	D1	1	97	2553	3.8
Moringa	HM	H	M	58	1	Male	D1	1	138	2923	4.72
Moringa	HM	H	M	102	0	Male	D1	2	73	2465	2.96
Moringa	HM	H	M	116	1	Male	D1	2	63	1935	3.26
Moringa	HM	H	M	120	0	Male	D1	2	66	2103	3.14
Moringa	HM	H	M	123	1	Male	D1	2	89	2076	4.29
Moringa	HM	H	M	124	1	Male	D1	2	20	2079	0.96
Cooled	C	C	CS	37	1	Female	D20	1	156	2513	6.21
Cooled	C	C	CS	39	1	Female	D20	1	289	2355	12.27
Cooled	C	C	CS	51	0	Female	D20	1	428	2514	17.02
Cooled	C	C	CS	53	0	Female	D20	1	658	2935	22.42
Cooled	C	C	CS	61	0	Female	D20	1	258	2315	11.14
Cooled	C	C	CS	108	0	Female	D20	2	382	2796	13.66
Cooled	C	C	CS	109	0	Female	D20	2	443	2509	17.66
Cooled	C	C	CS	114	1	Female	D20	2	699	3032	23.05
Cooled	C	C	CS	119	0	Female	D20	2	383	2820	13.58
Cooled	C	C	CS	121	1	Female	D20	2	730	3544	20.6
Cooled	C	C	CS	37	1	Male	D20	1	350	1179	29.69
Cooled	C	C	CS	39	1	Male	D20	1	399	2895	13.78
Cooled	C	C	CS	51	0	Male	D20	1	587	2776	21.15
Cooled	C	C	CS	53	0	Male	D20	1	841	2517	33.41
Cooled	C	C	CS	61	0	Male	D20	1	535	2217	24.13
Cooled	C	C	CS	108	0	Male	D20	2	428	2287	18.71
Cooled	C	C	CS	109	0	Male	D20	2	494	2364	20.9
Cooled	C	C	CS	114	1	Male	D20	2	495	2996	16.52
Cooled	C	C	CS	119	0	Male	D20	2	962	2218	43.37
Cooled	C	C	CS	121	1	Male	D20	2	305	2655	11.49
Cooled	C*	C	CS	107	0	Female	D20	2	576	3088	18.65
Cooled	C*	C	CS	107	0	Male	D20	2	412	2604	15.82
Cooled + Moringa	CM	C	M	38	1	Female	D20	1	409	2410	16.97
Cooled + Moringa	CM	C	M	46	0	Female	D20	1	292	2491	11.72
Cooled + Moringa	CM	C	M	62	1	Female	D20	1	562	1867	30.1
Cooled + Moringa	CM	C	M	105	0	Female	D20	2	699	1872	37.34
Cooled + Moringa	CM	C	M	106	0	Female	D20	2	358	2688	13.32
Cooled + Moringa	CM	C	M	115	1	Female	D20	2	597	3331	17.92
Cooled + Moringa	CM	C	M	117	1	Female	D20	2	671	3000	22.37
Cooled + Moringa	CM	C	M	118	1	Female	D20	2	199	3616	5.5
Cooled + Moringa	CM	C	M	39	1	Male	D20	1	528	2294	23.02
Cooled + Moringa	CM	C	M	46	0	Male	D20	1	399	2215	18.01
Cooled + Moringa	CM	C	M	62	1	Male	D20	1	458	2551	17.95
Cooled + Moringa	CM	C	M	105	0	Male	D20	2	396	2729	14.51
Cooled + Moringa	CM	C	M	106	0	Male	D20	2	595	2313	25.72
Cooled + Moringa	CM	C	M	115	1	Male	D20	2	551	2306	23.89
Cooled + Moringa	CM	C	M	117	1	Male	D20	2	369	2366	15.6
Cooled + Moringa	CM	C	M	118	1	Male	D20	2	695	2519	27.59
HS Control	H	H	CS	41	0	Female	D20	1	578	2433	23.76
HS Control	H	H	CS	48	1	Female	D20	1	432	2335	18.5
HS Control	H	H	CS	52	0	Female	D20	1	362	1942	18.64
HS Control	H	H	CS	55	0	Female	D20	1	672	2323	28.93
HS Control	H	H	CS	59	1	Female	D20	1	372	2168	17.16
HS Control	H	H	CS	60	1	Female	D20	1	618	2087	29.61
HS Control	H	H	CS	101	1	Female	D20	2	324	3205	10.11
HS Control	H	H	CS	103	0	Female	D20	2	891	4109	21.68
HS Control	H	H	CS	104	0	Female	D20	2	186	2502	7.43
HS Control	H	H	CS	110	1	Female	D20	2	296	2545	11.63
HS Control	H	H	CS	111	0	Female	D20	2	402	1726	23.29
HS Control	H	H	CS	112	1	Female	D20	2	224	2321	9.65
HS Control	H	H	CS	41	0	Male	D20	1	419	2309	18.15
HS Control	H	H	CS	48	1	Male	D20	1	616	1300	47.38
HS Control	H	H	CS	52	0	Male	D20	1	544	1991	27.32
HS Control	H	H	CS	55	0	Male	D20	1	672	2065	32.54
HS Control	H	H	CS	59	1	Male	D20	1	342	2138	16
HS Control	H	H	CS	60	1	Male	D20	1	516	2528	20.41
HS Control	H	H	CS	101	1	Male	D20	2	426	1627	26.18
HS Control	H	H	CS	103	0	Male	D20	2	755	3026	24.95
HS Control	H	H	CS	104	0	Male	D20	2	357	2477	14.41
HS Control	H	H	CS	110	1	Male	D20	2	564	2731	20.65
HS Control	H	H	CS	111	0	Male	D20	2	506	2882	17.56
HS Control	H	H	CS	112	1	Male	D20	2	588	1602	36.7
Moringa	HM	H	M	54	1	Female	D20	1	433	2431	17.81
Moringa	HM	H	M	56	0	Female	D20	1	803	1949	41.2
Moringa	HM	H	M	57	1	Female	D20	1	436	2194	19.87
Moringa	HM	H	M	102	0	Female	D20	2	320	3326	9.62
Moringa	HM	H	M	116	1	Female	D20	2	365	2615	13.96
Moringa	HM	H	M	120	0	Female	D20	2	340	1791	18.98
Moringa	HM	H	M	123	1	Female	D20	2	488	3483	14.01
Moringa	HM	H	M	124	1	Female	D20	2	633	3451	18.34
Moringa	HM	H	M	54	1	Male	D20	1	433	2298	18.84
Moringa	HM	H	M	56	0	Male	D20	1	769	2253	34.13
Moringa	HM	H	M	57	1	Male	D20	1	380	2086	18.22
Moringa	HM	H	M	102	0	Male	D20	2	428	2399	17.84
Moringa	HM	H	M	116	1	Male	D20	2	478	2829	16.9
Moringa	HM	H	M	120	0	Male	D20	2	536	2631	20.37
Moringa	HM	H	M	123	1	Male	D20	2	537	3224	16.66
Moringa	HM	H	M	124	1	Male	D20	2	546	2906	18.79

## Sheet: Sheet4
Sow cytokine normalized densitometry for Aug and Oct trials at D0 and D14 of lactation
AUG D0						OCT D0						AUG D14						OCT D14
Type	D0_H_Mean Spot Density	H+C_Signal Fold Expression	H+M_Signal Fold Expression	H+CM_Signal Fold Expression		Type	D0_H_Mean Spot Density	H+C_Signal Fold Expression	H+M_Signal Fold Expression	H+CM_Signal Fold Expression		Type	D14_H_Mean Spot Density	H+C_Signal Fold Expression	H+M_Signal Fold Expression	H+CM_Signal Fold Expression		Type	D14_H_Mean Spot Density	H+C_Signal Fold Expression	H+M_Signal Fold Expression	H+CM_Signal Fold Expression
POS	136768	136768	136768	136768		POS	91055.1	91055.1	91055.1	91055.1		POS	71215.3	71215.3	71215.3	71215.3		POS	109882	109882	109882	109882
NEG	954.188	78.5708	2285.64	853.341		NEG	491.188	156.084	91055.1	339.206		NEG	423.062	9.14126	534.885	60.005		NEG	19.625	182.28	187.416	385.952
ANG-1	18018.2	30281.2	18012.3	15275.4		ANG-1	13207.3	14840.2	907.436	7510.02		ANG-1	423.062	1559.62	3043.49	1974.37		ANG-1	3002.62	52402.4	25326.1	58951.7
CCL3L1	14448	18399.4	10671.1	40594.8		CCL3L1	15674.2	7091.89	27157.6	7528.84		CCL3L1	2923.38	19115.4	15224.6	23967.7		CCL3L1	4415.81	10100.7	37965.3	13972.8
Decorin	42409.2	38104.1	42914.9	53297.1		Decorin	25524.8	19024.7	14426.9	24897.6		Decorin	18706.2	43572.1	59536.9	28013.2		Decorin	22117.2	61878.4	324650	165448
Eotaxin-1	35135.1	18338.6	20650.3	15889.1		Eotaxin-1	12321.8	12020.3	54903.5	4855.67		Eotaxin-1	8992.38	28061.2	38608.8	10717.6		Eotaxin-1	10902.4	52082.8	323990	106580
EPO	168137	168102	165821	162687		EPO	139367	142547	39173.2	72015		EPO	4037.97	5033.49	11740.1	4462.07		EPO	13731.4	35341.7	205319	41200.4
FGF-21	245588	157914	126743	242097		FGF-21	257322	274067	255839	54601.3		FGF-21	7316.97	36594.9	31435.2	8966.83		FGF-21	12468.7	62130.7	35451	90748.3
Galectin-9	242216	174674	125001	225034		Galectin-9	227676	148926	464534	63058.7		Galectin-9	5130.69	31276	17353.5	9395.07		Galectin-9	18186.1	48723	21526.6	61068
GASP-1	62469.9	34861	38471.5	37733.4		GASP-1	42108.6	38698.1	448383	19114.1		GASP-1	3213.11	3744.21	3320.3	1463.25		GASP-1	7218.88	45958.3	28014.7	84241.8
GM-CSF	30398.9	16303.8	15812.7	27472.5		GM-CSF	8057.92	8024.06	76685.7	7317.02		GM-CSF	8413.95	32672	36420	1928.97		GM-CSF	23027.4	25766.8	300882	138746
IFN alpha	582714	480713	543760	586054		IFN alpha	505519	330947	34974	234303		IFN alpha	26757	60812.9	87063.5	1551.68		IFN alpha	116196	103582	332303	163980
IFN beta	6415.7	7305.34	1288.74	30088.3		IFN beta	4364.62	1982.03	596746	339.206		IFN beta	901.25	4955.59	2694.62	14790.9		IFN beta	143.844	2832.61	7308.26	10985.9
IFN gamma	156228	319.214	2285.64	69526.6		IFN gamma	255.891	2270.93	1278.16	339.206		IFN gamma	40.7656	549.326	1034.34	106.229		IFN gamma	1834.7	18381.9	4993.82	6540.8
IGF-2	25409.2	23765.7	18087.6	58073.8		IGF-2	10152.1	13899.1	3971.53	7407.12		IGF-2	1643.06	1706.57	4386.44	3688.59		IGF-2	4954.62	40169.1	21210.5	81789.9
IGFBP-5	249346	182112	159771	363726		IGFBP-5	180676	237960	22450.1	44697.5		IGFBP-5	7700.69	60039.8	40948.5	13060.7		IGFBP-5	17805	80924.6	21050.9	96889.2
IL-10	51309.9	50707.7	51354.7	67351.8		IL-10	42571.5	46189.7	333937	15675.5		IL-10	2278.34	3294.64	5329.31	3531.01		IL-10	5578.59	55409.1	30490.9	66389.3
IL-12p40	45750	38671.3	38616.8	49280.1		IL-12p40	28877.4	23598.4	55424.2	14093.5		IL-12p40	4640.7	31902.2	36458.6	12955.6		IL-12p40	9011.25	24735.7	234336	24790.5
IL-13	202036	169862	177970	247509		IL-13	152994	156227	54138.5	68576.9		IL-13	2278.38	5240.49	13985.6	5127.36		IL-13	9204.84	43972.4	136645	10959.7
IL-15	242418	238191	126169	297302		IL-15	324187	299105	200905	63332.5		IL-15	2961.64	25800.4	24926.1	8526.18		IL-15	9730.69	46389	14463.1	54742.1
IL-17A	38575.4	9511.23	12210.1	25940.6		IL-17A	41427.9	17179.9	469744	3109.69		IL-17A	1974.88	4360.09	2916.81	12642.1		IL-17A	3344.02	4268.84	10600.4	10117.5
IL-17F	205232	169627	91779.8	160962		IL-17F	257984	179053	44004.4	78217		IL-17F	9300.06	38955.4	20908.2	18754.2		IL-17F	27492.5	56983.6	28757.9	65402.7
IL-18	299868	557373	147813	247310		IL-18	516372	349967	424432	129832		IL-18	14315.7	46048.8	37249.2	21436.1		IL-18	44023.6	95525.9	311221	94145.6
IL-1 alpha	92846.7	247430	168388	79660.5		IL-1 alpha	218557	128555	563230	95512.4		IL-1 alpha	22723.3	121325	70792.6	21993.3		IL-1 alpha	46014.6	160337	42117.7	214313
IL-1 beta	27974.1	39305.4	27937.1	22776.2		IL-1 beta	26913.3	24098.3	219904	16482.6		IL-1 beta	12429.1	51707.6	51449	14932.6		IL-1 beta	23541.8	69907.6	411742	166772
IL-1ra	15756	9623.73	12195.4	35299.5		IL-1ra	8065.22	5889.82	41514.5	4321.48		IL-1ra	3733.91	12439.6	4231.57	1928.83		IL-1ra	8753.02	23130.1	26475.9	79825.6
IL-21	57696.2	56.9881	5261.43	86453.7		IL-21	312.484	1185.8	6513.09	339.206		IL-21	1605.22	16516.6	9301.5	3342.13		IL-21	1401.39	21099.4	102642	19155.7
IL-22	235822	202161	139221	386575		IL-22	135388	203206	7961.67	44908		IL-22	6273.72	48433.2	21490.6	7686.56		IL-22	8583.02	55493.6	8232.17	92002.9
IL-28B	37478.6	11620.3	21269.3	121608		IL-28B	17067.3	29698.4	217793	9599.46		IL-28B	4303.84	3288.07	5463.12	4568.23		IL-28B	4585.17	44644.6	36433.7	110256
IL-4	217941	176174	94717.4	407575		IL-4	189771	230244	41168.4	45447.6		IL-4	4838.69	40018	20371.2	10520.4		IL-4	10676.4	47272	15626	62023.6
IL-6	262775	210677	108976	434209		IL-6	244575	268228	306435	64886.4		IL-6	4690.28	51774.1	33042.3	10917.2		IL-6	13801.2	73343.5	25737.7	89135.1
IL-8	79231.8	47993.2	46757.8	145973		IL-8	54574	39410.9	344521	38019.1		IL-8	19226.3	72136.3	73049.8	43252.6		IL-8	44751.5	90179.9	258667	177857
Insulin	50920.9	12923.7	19171	72744.1		Insulin	34819.8	33618.4	59255.3	5486.04		Insulin	2857.89	17910.1	19564.6	3236.74		Insulin	4883.06	28188.1	271577	44104.8
MIF	118356	17315	38785.9	111687		MIF	29776.6	18406.7	59780.6	10955.3		MIF	9644.05	27978.3	42204.1	14554.9		MIF	13448.6	58804.3	345709	139360
MIG	213376	245587	205386	319929		MIG	354479	213699	39642.8	85936.9		MIG	11906.6	48694.9	41682.6	14376.4		MIG	41319.9	85303.7	36023.7	89575.6
MIP-1 beta	27503.9	18012.7	14419.3	35660.5		MIP-1 beta	29642.9	22442.1	217083	9617.89		MIP-1 beta	3252.17	14206.6	6690.89	17222		MIP-1 beta	4080.67	7783.26	22560.8	11960.9
NCAM-1	129325	167497	147765	172522		NCAM-1	184698	185266	18363.1	51000.2		NCAM-1	7088.64	10636.1	12627.4	7527.01		NCAM-1	11741.4	84562	36705.5	63981.1
OPG	45896.5	179621	43814.9	85146.9		OPG	167777	180133	163525	59844.5		OPG	9038.34	21791.7	16135.7	10190.4		OPG	9353.19	44266.1	16985.7	31833.1
PDGF-BB	1681.69	9071.69	5229.96	3779.89		PDGF-BB	1471.56	1719.56	104193	4654.03		PDGF-BB	10848.8	57921.3	42888.6	17125.9		PDGF-BB	16607	40217.7	331550	140493
PECAM-1	91756.8	184453	63914.1	139434		PECAM-1	145690	95421	6718.47	23628.6		PECAM-1	3420.61	3112.6	6553.27	3352.52		PECAM-1	8175.89	24403.6	214705	3252.15
PIGF-2	405083	558791	632781	733126		PIGF-2	274294	376895	100885	435923		PIGF-2	427963	438211	389184	393619		PIGF-2	427732	627267	546824	640131
RANTES	37360.8	30495.2	38403.1	96740.9		RANTES	9919.42	22782.3	595611	15584.7		RANTES	16170	55873.8	58123.9	26443.5		RANTES	23786.6	75849.3	215951	173263
SCF	52216.6	47865.8	58118.8	143947		SCF	32524.5	46811.6	23332.7	18540.3		SCF	16170.3	54841.4	58464.3	49750.8		SCF	26977.5	85773	218182	221353
TGF-alpha	280230	293362	224852	432884		TGF-alpha	242882	223372	62627.9	100452		TGF-alpha	57101.7	136005	118832	94913.5		TGF-alpha	136325	238167	107599	235661
TGF-beta 1	230616	267728	197671	458579		TGF-beta 1	219906	245495	315120	74242.4		TGF-beta 1	3658.25	6919.89	15489.9	8689.85		TGF-beta 1	16018	52733.5	148923	3922.57
TIMP-1	130475	132132	127489	209928		TIMP-1	101155	90047.2	324410	59509.8		TIMP-1	2162.58	12272	9425.21	9711.52		TIMP-1	31916	66976.7	36266.5	74459.1
TIMP-2	253012	411399	536368	471112		TIMP-2	411360	258437	104032	525335		TIMP-2	412764	458706	499446	359202		TIMP-2	483761	589024	921255	604771
TNF alpha	49775.8	34056.2	53087.4	140553		TNF alpha	34909.5	22678.6	307949	16545.6		TNF alpha	18023.2	71571.1	73034.5	34637.5		TNF alpha	27371.1	86341.4	353739	214233
TWEAK R	205200	213598	121155	524277		TWEAK R	394167	196344	38469	67354.1		TWEAK R	15858	56983.8	32688.1	14213.9		TWEAK R	17150	70716.9	26442.1	81461.9
VEGF	136610	183116	212213	264957		VEGF	202990	85846.2	96790.8	214645		VEGF	279883	267238	279906	220244		VEGF	314026	488646	585913	417862
BLANK	269.661	-481.381	-403.171	-1050.53		BLANK	-941.562	-987.62	86297	-828.45		BLANK	-427.885	-439.654	-540.615	-533.827		BLANK	-562.51	-888.276	-849.36	-997.572

## Sheet: Sheet5
Piglet calprotectin ELISA concentrations with sow treatment, diet, and parity
Treatment	Cooling	Diet	SOW ID	Parity	Conc (ng/mL)	Adj OD for Blank
C	C	CS	108	0	38.73	0.215
C	C	CS	109	0	29.35	0.17
C	C	CS	114	1	38.73	0.215
C	C	CS	119	0	31.85	0.182
CM	C	M	105	0	30.81	0.177
CM	C	M	106	0	31.75	0.182
CM	C	M	115	1	34.88	0.197
CM	C	M	117	1	29.04	0.169
H	HS	CS	101	1	44.25	0.242
H	HS	CS	103	0	32.27	0.184
H	HS	CS	104	0	36.44	0.204
H	HS	CS	110	1	29.98	0.173
HM	HS	M	102	0	47.69	0.258
HM	HS	M	116	1	33.83	0.192
HM	HS	M	120	1	37.17	0.208
HM	HS	M	123	1	29.77	0.172
